# Supplementary material for: Mouse tracking reveals structure knowledge in the absence of model-based choice
Source: Nat Commun. 2020 Apr 20;11:1893. doi: 10.1038/s41467-020-15696-w (PMC7170897; doi:10.1038/s41467-020-15696-w)
Supplement: Supplementary file 3 — Source Data [file 41467_2020_15696_MOESM3_ESM.zip]

Archive with 9 entries (8 files):
- MT_analysis.R
- MT_data.RData
- MT_data_fitted.RData
- MT_fit_functions.R
- MT_model_fit.R
- MT_plot_functions.R
- readme.rtf
- __MACOSX/
- __MACOSX/._readme.rtf
