# Supplementary material for: Mouse tracking reveals structure knowledge in the absence of model-based choice
Source: Nat Commun. 2020 Apr 20;11:1893. doi: 10.1038/s41467-020-15696-w (PMC7170897; doi:10.1038/s41467-020-15696-w)
Supplement: Supplementary file 3 — Source Data [file 41467_2020_15696_MOESM3_ESM.zip › MT_analysis.R]

######################################################################
## by Arkady Konovalov (arkady.konovalov@uzh.ch)
######################################################################


rm(list = ls())

# FUNCTIONS
source('MT_plot_functions.R')
source('MT_fit_functions.R')

# LOADING DATA: BEST MODEL

load('MT_data_fitted.RData')

# LOADING PACKAGES
library(dplyr)
library(lme4)
library(lmerTest)

# PROCESSING DATA
fulldata = data
fulldata[fulldata$pattern==1,]$pattern = 5 # reordering patterns by reward rate
fulldata$pattern = fulldata$pattern - 1 # reordering patterns
fulldata = fulldata[fulldata$unstable ==0,] # removing blocks with unstable estimation of w

# CREATING NEW VARIABLES
fulldata = fulldata %>%
  mutate(patterns = as.numeric(pattern>0),
         transp2 = abs(transp - 0.5)+0.5, # relabeling transition Ps to 0.6-0.9
         type = ifelse(patterns==0,transp2,pattern),  # 8 types of blocks
         xdist = abs(lastx - 800),  # distance from the center
         right = as.numeric(lastx>800),  # cursor right side of the screen
         rightx = as.numeric(lastx-800),  # distance towards the right side of the screen
         correct = 1 - abs(right-state), # cursor on the side where the next state is coming
         rrate = payoff - (reward1 + reward2)/2,  # current reward rate
         rewarding = as.numeric(reward2>reward1), # right side is more rewarding 
         rside = 1 - abs(rewarding - right),  # cursor on the side with higher reward
         rewx = rside*abs(lastx-800) - (1-rside)*abs(lastx-800), # distance to the rewarding side
         corx = correct*abs(lastx-800) - (1-correct)*abs(lastx-800), # distance to the correct side
         wlevel = w,
         pstate = c(NaN,state[1:(nrow(fulldata)-1)]), # previous trial state
         paction = c(NaN,action[1:(nrow(fulldata)-1)]), # previous trial action
         pright = c(NaN,right[1:(nrow(fulldata)-1)]), # previous trial cursor side
         ppayoff = c(NaN,payoff[1:(nrow(fulldata)-1)]), # previous trial payoff
         pq0 = c(NaN,q0[1:(nrow(fulldata)-1)]), # previous trial q-0
         pq1 = c(NaN,q1[1:(nrow(fulldata)-1)]), # previous trial q-1
         stay = c(NaN,1-abs(diff(action))))
fulldata[fulldata$trial==1,]$stay = NaN
fulldata[fulldata$trial==1,]$ppayoff = NaN
fulldata$pq = ifelse(fulldata$pstate == 0,fulldata$pq0,fulldata$pq1)

# classifiying common/rare transitions
fulldata$transition = 0
fulldata[fulldata$patterns==1,]$transition = -1
fulldata[fulldata$transp < 0.5 & fulldata$paction == 0 & fulldata$pstate == 1 & fulldata$patterns == 0,]$transition = 1
fulldata[fulldata$transp < 0.5 & fulldata$paction == 1 & fulldata$pstate == 0 & fulldata$patterns == 0,]$transition = 1

fulldata[fulldata$transp > 0.5 & fulldata$paction == 1 & fulldata$pstate == 1 & fulldata$patterns == 0,]$transition = 1
fulldata[fulldata$transp > 0.5 & fulldata$paction == 0 & fulldata$pstate == 0 & fulldata$patterns == 0,]$transition = 1

fulldata[fulldata$trial==1,]$transition = NaN

# classifying correct side for stochastic task
fulldata$correct2 = 0
fulldata$correct2[fulldata$transp < 0.5 & fulldata$right == 0 & fulldata$action == 1 & fulldata$patterns == 0] = 1
fulldata$correct2[fulldata$transp < 0.5 & fulldata$right == 1 & fulldata$action == 0 & fulldata$patterns == 0] = 1
fulldata$correct2[fulldata$transp > 0.5 & fulldata$right == 1 & fulldata$action == 1 & fulldata$patterns == 0] = 1
fulldata$correct2[fulldata$transp > 0.5 & fulldata$right == 0 & fulldata$action == 0 & fulldata$patterns == 0] = 1

# calculating distance to correct side for stochastic task
fulldata$corx[fulldata$patterns == 0] = fulldata$correct2[fulldata$patterns == 0]*abs(fulldata$lastx[fulldata$patterns == 0]-800) - (1-fulldata$correct2[fulldata$patterns == 0])*abs(fulldata$lastx[fulldata$patterns == 0]-800)

# blocks dataset is aggregated at the individual blocks level
data = fulldata


# CALCULATING SUBJECT-LEVEL VARIABLES
types = tapply(data$type,1000*data$id+data$block,mean)
ids = tapply(data$id,1000*data$id+data$block,mean)
rewrates = tapply(data$rewrate,1000*data$id+data$block,mean)
ws = tapply(data$w,1000*data$id+data$block,mean)
corxs = tapply(data$corx,1000*data$id+data$block,mean)
patterns = tapply(data$patterns,1000*data$id+data$block,mean)
patternsT = tapply(data$pattern,1000*data$id+data$block,mean)
transp2s = tapply(data$transp2,1000*data$id+data$block,mean)

# RESTRUCTURING DATA BY BLOCK
blocks = data %>% 
  group_by(code) %>%
  summarize(block = mean(block),
            w = mean(w),
            rew= mean(rewrate),
            id = mean(id),
            type = mean(type),
            corx = mean(corx),
            correct = mean(correct),
            patterns = mean(patterns),
            pattern = mean(pattern),
            transp2 = mean(transp2)) 

# TRAJECTORIES PLOT (FIGURE 3A)

plot(1,1,xlim = c(0,1600), ylim = c(-200,1200),col = 'white', ylab = NA, xlab = NA, xaxt = 'n', yaxt = 'n')

probs =   c(0.6,0.7,0.8,0.9)
for (i in 1:4){
  x1 = mean(data$firstx[data$transp==probs[i] & data$action == 0 & data$correct == 1])
  x2 = mean(data$firstx2[data$transp==probs[i] & data$action == 0 & data$correct == 1])
  y1 = mean(data$firsty[data$transp==probs[i] & data$action == 0 & data$correct == 1])
  y2 = mean(data$firsty2[data$transp==probs[i] & data$action == 0 & data$correct == 1])
  segments(x1,y1,x2,y2, lwd = 2, col = cs[i])
}

probs =   c(0.6,0.7,0.8,0.9)
for (i in 1:4){
  x1 = mean(data$firstx[data$transp==probs[i] & data$action == 1 & data$correct == 1])
  x2 = mean(data$firstx2[data$transp==probs[i] & data$action == 1 & data$correct == 1])
  y1 = mean(data$firsty[data$transp==probs[i] & data$action == 1 & data$correct == 1])
  y2 = mean(data$firsty2[data$transp==probs[i] & data$action == 1 & data$correct == 1])
  segments(x1,y1,x2,y2, lwd = 2, col = cs[i])
}

legend('topright', legend = c('0.6','0.7','0.8','0.9'),col = cs[1:4], pch = 15)

invisible(dev.copy2pdf(file = 'test.pdf',width=8, height=6))


# FIGURE 2G  

xx = cbarplot(types,rewrates,cluster = ids, make.points = T,
              xlab = 'block type',ylab = 'reward rate',ylim = c(-7,12),cex.lab = 1.5,
              labels = c('stochastic','deterministic'),color = c(rep(cs[1],4),rep(cs[6],4)), legend = T,
              pdf.name = 'output/rews_by_condition.pdf',width = 5, height = 4)


yy= tapply(rewrates,list(ids,types),mean)
for (i in 1:8){
  points(rep(xx[i],nrow(yy))+rnorm(nrow(yy),0,0.1),yy[,i],pch = 16, 
         col = ifelse(i<5,csp[1],csp[6]),cex = 0.5)
}
invisible(dev.copy2pdf(file = 'output/rews_by_condition2.pdf',width=5, height=4))


# FIGURE 2D
xx = cbarplot(types,ws,ids, make.points = T,
         xlab = 'block type',ylab = 'w',ylim = c(-0.1,1.3),cex.lab = 1.5,
         labels = c('stochastic','deterministic'), color = c(rep(cs[1],4),rep(cs[6],4)), legend = T,
         pdf.name = 'output/wlevel_by_condition.pdf',width = 5, height = 4)

yy= tapply(ws,list(ids,types),mean)
for (i in 1:8){
  points(rep(xx[i],nrow(yy))+rnorm(nrow(yy),0,0.1),yy[,i],pch = 16, 
         col = ifelse(i<5,csp[1],csp[6]),cex = 0.5)
}
invisible(dev.copy2pdf(file = 'output/wlevel_by_condition2.pdf',width=5, height=4))

# FIGURE 4A
xx = cbarplot(types,corxs,ids, make.points = T,
         xlab = 'block type',ylab = 'distance to correct side',ylim = c(-100,500),cex.lab = 1.5,
         labels = c('stochastic','deterministic'), color = c(rep(cs[1],4),rep(cs[6],4)), legend = T,
         pdf.name = 'output/corx_by_condition.pdf',width = 5, height = 4)

yy= tapply(corxs,list(ids,types),mean)
for (i in 1:8){
  points(rep(xx[i],nrow(yy))+rnorm(nrow(yy),0,0.1),yy[,i],pch = 16, 
         col = ifelse(i<5,csp[1],csp[6]),cex = 0.5)
}
invisible(dev.copy2pdf(file = 'output/corx_by_condition2.pdf',width=5, height=4))

# correlation plots

# FIGURE 2H
cor.plot(rewrates[patterns==0],ws[patterns==0], cluster = ids[patterns==0], col = csp[1],
         ylab = 'w', xlab = 'reward rate', pdf.name = 'output/rew_w_stochastic.pdf', width = 4.5, height = 4)

# FIGURE 2I
cor.plot(rewrates[patterns==1],ws[patterns==1], cluster = ids[patterns==1], col = csp[6],
         ylab = 'w', xlab = 'reward rate', pdf.name = 'output/rew_w_deterministic.pdf', width = 4.5, height = 4,
         stats.pos = 'bottomright')

#FIGURE S1A
cor.plot(corxs[patterns==0],ws[patterns==0], cluster = ids[patterns==0], col = csp[1],
         ylab = 'w', xlab = 'distance to correct side', pdf.name = 'output/corx_w_stochastic.pdf', width = 4.5, height = 4,
         stats.pos = 'topright')

# FIGURE S1B
b = cor.plot(corxs[patterns==1],ws[patterns==1], cluster = ids[patterns==1], col = csp[6],
         ylab = 'w', xlab = 'distance to correct side', pdf.name = 'output/corx_w_deterministic.pdf', width = 4.5, height = 4)

# # by pattern type
# cor.plot(corxs[patternsT==4],ws[patternsT==4], cluster = ids[patternsT==4], col = csp[6],
#          ylab = 'w', xlab = 'distance to correct side',  width = 4.5, height = 4)

# FIGURE 4B
cor.plot(corxs[patterns==0],rewrates[patterns==0], cluster = ids[patterns==0], col = csp[1],
         ylab = 'reward rate', xlab = 'distance to correct side', pdf.name = 'output/corx_rew_stochastic.pdf', width = 4.5, height = 4)

# FIGURE 4C
cor.plot(corxs[patterns==1],rewrates[patterns==1], cluster = ids[patterns==1], col = csp[6],
         ylab = 'reward rate', xlab = 'distance to correct side', pdf.name = 'output/corx_rew_deterministic.pdf', width = 4.5, height = 4)

# computing effect sizes for correct distance by pattern type and transition probability
library(lsr)
temp = tapply(corxs[patternsT==4],ids[patternsT==4],mean)
t.test(temp,mu = 0)
cohensD(as.numeric(temp), mu = 0)

library(lsr)
temp = tapply(corxs[transp2s==0.9],ids[transp2s==0.9],mean)
t.test(temp,mu = 0)
cohensD(as.numeric(temp), mu = 0)

# stochastic vs deterministic w

w_stoch = tapply(ws[patterns==0],ids[patterns==0],mean)
w_det = tapply(ws[patterns==1],ids[patterns==1],mean)

rew_stoch = tapply(rewrates[patterns==0],ids[patterns==0],mean)
rew_det = tapply(rewrates[patterns==1],ids[patterns==1],mean)

corx_stoch = tapply(corxs[patterns==0],ids[patterns==0],mean)
corx_det = tapply(corxs[patterns==1],ids[patterns==1],mean)

# 
# cor.plot(abs(w_stoch-w_det),abs(corx_stoch-corx_det), ylim = c(-10,250),
#          ylab = expression(paste('abs(',Delta,'MT)')),xlab = expression(paste('abs(',Delta,'w)')))


# FIGURE 2E
cor.plot(w_stoch,w_det,ylab = 'w (deterministic)', xlab = 'w (stochastic)', pdf.name = 'output/w_det_stoch.pdf', width = 4.5, height = 4)

# FIGURE 2F
cor.plot(rew_stoch,rew_det,ylab = 'reward rate (deterministic)', xlab = 'reward rate (stochastic)', pdf.name = 'output/rew_det_stoch.pdf', width = 4.5, height = 4)


cor.plot(corx_stoch,corx_det,ylab = 'distance to correct side (deterministic)', xlab = 'distance to correct side (stochastic)', pdf.name = 'output/corx_det_stoch.pdf', width = 4.5, height = 4)


rew_stoch = tapply(blocks$rew[blocks$patterns==0],blocks$id[blocks$patterns==0],mean)
rew_det = tapply(blocks$rew[blocks$patterns==1],blocks$id[blocks$patterns==1],mean)
t.test(rew_stoch,rew_det,paired = T)

w_stoch = tapply(blocks$w[blocks$patterns==0],blocks$id[blocks$patterns==0],mean)
w_det = tapply(blocks$w[blocks$patterns==1],blocks$id[blocks$patterns==1],mean)
t.test(w_stoch,w_det,paired = T)

summary(lmer(rew ~ transp2 + (1+ transp2|id),blocks[blocks$patterns==0,]))
summary(lmer(w ~ transp2 + (1+ transp2|id),blocks[blocks$patterns==0,]))
summary(lmer(corx ~ transp2 + (1+ transp2|id),blocks[blocks$patterns==0,]))

summary(lmer(rew ~ pattern + (1+ pattern|id),blocks[blocks$patterns==1,]))
summary(lmer(w ~ pattern + (1+ pattern|id),blocks[blocks$patterns==1,]))
summary(lmer(corx ~ pattern + (1+ pattern|id),blocks[blocks$patterns==1,]))


b1 = lm(rew ~ transp2,blocks[blocks$patterns==0,])
cluster.lm(blocks[blocks$patterns==0,],b1,blocks[blocks$patterns==0,]$id)

b2 = lm(w ~ transp2,blocks[blocks$patterns==0,])
cluster.lm(blocks[blocks$patterns==0,],b2,blocks[blocks$patterns==0,]$id)

b3 = lm(corx ~ transp2,blocks[blocks$patterns==0,])
cluster.lm(blocks[blocks$patterns==0,],b3,blocks[blocks$patterns==0,]$id)


# BEHAVIORAL PLOTS

temp = data[data$patterns == 0,]

# FIGURE 2C
cplot(temp$ppayoff,temp$stay, cluster = temp$id, group = temp$transition, 
      bins = 10, col = T, legend = T, ylab = 'p (stay)', xlab = 'past trial reward',
       main = 'data', labels = c('rare','common'),pdf.name = 'output/stochastic_by_transition.pdf',width = 4,height = 4)

# MIXED EFFECT REGRESSION OF STAY ON TRANSITION TYPE AND REWARD, STOCHASTIC TASK
b = glmer(stay ~ ppayoff + (1+ ppayoff|id),family = 'binomial',data[data$patterns == 0 & data$transition == 0,])

b = glmer(stay ~ ppayoff*transition + (1+ ppayoff*transition|id),family = 'binomial',data[data$patterns == 0 ,])

# individual coefficients
coefs = rep(0,57)
ses  = rep(0,57)
ps = rep(0,57)

for (i in unique(data$id)){
  b = lm(stay~ppayoff,data[data$id==i & data$patterns == 0 & data$transition == 0,])
  coefs[i] = summary(b)$coefficients[2,1]
  ses[i] = summary(b)$coefficients[2,2]
  ps[i] = summary(b)$coefficients[2,4]
}


temp = data[data$patterns == 0,]
corxs = tapply(temp$corx,temp$id,mean)
corx_se = tapply(temp$corx,temp$id,se)

ps = rep(0,57)
ts = rep(0,57)

for (i in unique(temp$id)){
  mtest = t.test(temp$corx[temp$id == i], mu = 0)
  ps[i] = mtest$p.value
  ts[i] = mtest$statistic
}

length(ps[ps<0.05])
length(ps[ps<0.001])

corxs_sorted = sort(corxs)
write.csv(corxs_sorted,file = 'corx_sorted.csv')
order_id = as.numeric(names(corxs_sorted))

xx = barplot(corxs_sorted,col = csp[1], xlab= NA, ylab = NA,
        ylim = c(-200,275), xaxt = 'n')
segments(xx,corxs_sorted-corx_se[order_id],xx,corxs_sorted+corx_se[order_id])


yy= tapply(temp$corx,list(temp$id,temp$transp2*1000+temp$trial),mean,na.rm = T)
for (i in 1:nrow(yy)){
  points(rep(xx[i],ncol(yy))+rnorm(ncol(yy),0,0.1),yy[i,],pch = 16, 
         col = csp[1],cex = 0.4)
}


yy = -coefs[order_id]*10000
barplot(yy, col = csp[5], add = TRUE)
segments(xx,yy-ses[order_id]*20000,xx,yy+ses[order_id]*20000)

write.csv(yy,file = 'reg_coefs.csv')

legend('topleft',pch = c(22,22),bty = 'n',pt.bg = c(csp[1],csp[5]),legend = c('correct state prediction [pixels]','model-based behavior coefficient [a.u.]'))

invisible(dev.copy2pdf(file = 'output/MT_and_regression.pdf',width=10, height=5))


ws = tapply(data$w,data$id,mean)
cor.plot(coefs,ws, xlab = 'regression coefficient', ylab = 'full model w', ylim = c(0,1.1))
cor.plot(corxs,coefs, ylab = 'regression coefficient', xlab = 'distance towards correct state')


# COMPUTING BELIEFS IN THE STOCHASTIC TASK

temp = data[data$patterns == 0,]

# model-based measure evolution

coefs = rep(0,20)
ses = rep(0,20)
for (i in 0:19){
  tt = temp[temp$trial %in% (i*5+1):(i*5+5),]
  b = glmer(stay~ppayoff + (1 + ppayoff |id) + (1+ ppayoff|transp2),family = 'binomial',data = tt[tt$transition == 0,])
  coefs[i+1] = summary(b)$coefficients[2,1]
  ses[i+1] = summary(b)$coefficients[2,2]
  print(i)
}

xx = (1:20)*5
plot(xx,coefs,type = 'o', pch = 21, bg = 'gray', ylab = 'model-based <-> model-free', 
     xlab = 'trial', ylim = c(-0.01,0.06))
segments(xx, coefs-ses,xx, coefs+ses)

summary(lm(coefs~xx))
write.csv(coefs,file = paste('plot.csv',sep = ''))

# COMPUTING BAYESIAN BELIEFS

temp = data[data$patterns == 0,]

temp$belief1 = 0

for (i in unique(temp$code)){
  tt = temp[temp$code == i,]
  temp$belief1[temp$action==0 & temp$code == i] = (1+cumsum(tt[tt$action==0,]$state))/(2 + 1:length(tt[tt$action==0,]$state))
  temp$belief1[temp$action==1 & temp$code == i] = (1+cumsum(tt[tt$action==1,]$state))/(2+ 1:length(tt[tt$action==1,]$state))
  print(i)
}

temp$pbelief = c(NaN,temp$belief1[1:nrow(temp)-1])
temp$pbelief[temp$trial == 1] = NaN

# FIGURE 4F
cplot(temp$pbelief,temp$rightx, cluster = temp$id, bins = 0.1, group = temp$transp2, col = T, legend = T,
      ylim = c(-400,400),ylab = 'distance towards \n right-hand state',
      xlab = 'belief (right-hand state)',
      pdf.name = 'output/MT_beliefs_cor.pdf', height = 4, width = 4.5,
      leftm = 6)

temp$rightx = temp$rightx/100
summary(lmer(pbelief ~ rightx + (1+rightx|id),data = temp))

cor.plot(temp$pbelief,temp$rightx, cluster = temp$id)


# FIGURE 4D
temp2 = temp[temp$action==0 &  temp$trial <=40,]
cplot(temp2$trial,temp2$belief1, bins = 5, cluster = temp2$id, group = temp2$transp,col = T, legend = T, ylim = c(0,1.1),
      ylab = 'belief (right-hand state)', xlab = 'trial',
      pdf.name = 'output/belief_trials.pdf',  height = 4, width = 4.5,
      leg.col = 4)

# FIGURE 4E
temp2 = temp[temp$action==0 &  temp$trial <=40,]
cplot(temp2$trial,temp2$rightx, bins = 5, cluster = temp2$id, group = temp2$transp,col = T, legend = T, ylim = c(-350,350),
      ylab = 'distance towards \n right-hand state', xlab = 'trial',
      pdf.name = 'output/MT_trials.pdf',  height = 4, width = 4.5,
      leftm = 6, leg.col = 4)


# temp2 = temp[temp$w>0.5,]
# cplot(temp2$pbelief,temp2$rightx,bins = 0.1,cluster = temp2$id, group = temp2$transition, ylim = c(-350,350),
#          labels = c('rare','common'),ylab = 'distance towards the right state', xlab = 'belief (right state is coming)', col = T, legend = T, main = 'w > 0.5')


# CALCULATING DISTANCES AND BELIEFS CONDITIONAL ON COMMON/RARE TRANSITION
temp2 = temp
temp2$transition2 = c(NaN,temp2$transition[1:nrow(temp)-1])
temp2$transition3 = c(NaN,temp2$transition2[1:nrow(temp)-1])

temp3 = temp2[temp2$ppayoff<temp2$pq & temp2$stay == 0,]
cplot(temp3$pbelief,temp3$rightx,bins = 0.1,cluster = temp3$id, group = temp3$transition, ylim = c(-350,350),
      labels = c('rare','common'),ylab = 'distance towards the right state', xlab = 'belief (right state is coming)', col = T, legend = T,main = '1 trial back', cutoff = 5, pdf.name = 'output/belief_by_transition_type1.pdf', width = 4, height = 4, cex.lab = 1.2)

temp3 = temp2[temp2$transition == 1,]
cplot(temp3$pbelief,temp3$rightx,bins = 0.1,cluster = temp3$id, group = temp3$transition2, ylim = c(-350,350),
      labels = c('rare','common'),ylab = 'distance towards the right state', xlab = 'belief (right state is coming)', col = T, legend = T,main = '2 trials back', cutoff = 5, pdf.name = 'output/belief_by_transition_type2.pdf', width = 4, height = 4, cex.lab = 1.2)

temp3 = temp2[temp2$transition == 1 & temp2$transition2==1,]
cplot(temp3$pbelief,temp3$rightx,bins = 0.1,cluster = temp3$id, group = temp3$transition3, ylim = c(-350,350),
      labels = c('rare','common'),ylab = 'distance towards the right state', xlab = 'belief (right state is coming)', col = T, legend = T,main = '3 trials back', cutoff = 5, pdf.name = 'output/belief_by_transition_type3.pdf', width = 4, height = 4, cex.lab = 1.2)


summary(lmer(rightx ~ pbelief*transition*w + (1 + pbelief*transition|id),temp))


# looking specifically at blocks where w = 0

temp = blocks[blocks$patterns == 0 ,]

temp$ps = 0
temp$coef = 0
for (i in 1:nrow(temp)){
  code = temp$code[i]
  bdata = data[data$code == code,]
  b = lm(stay~ppayoff*transition,bdata)
  
  temp$coef[i] = summary(b)$coefficients[4,1]
  temp$ps[i] = summary(b)$coefficients[4,4]
}

temp1 = temp[temp$w == 0,]
corxs = tapply(temp1$corx,temp1$id,mean)
t.test(corxs,mu = 0)

plot(rnorm(length(corxs),0.5,0.05),corxs, xlim = c(0,2), pch = 16,col = 'gray', ylim = c(-100,400),
     ylab = 'distance towards correct state [pixels]')
points(0.5,mean(corxs),pch = 16, col = 'red',cex = 2)
segments(0.5,mean(corxs)-se(corxs),0.5,mean(corxs)+se(corxs), col = 'red')
abline(h = 0, col = 'red')

write.csv(corxs,file = paste('plot.csv',sep = ''))

temp2 = temp[temp$coef < 0,]
corxs = tapply(temp2$corx,temp2$id,mean)
t.test(corxs,mu = 0)

points(rnorm(length(corxs),1.5,0.05),corxs, xlim = c(0,2), pch = 16,col = 'gray')
points(1.5,mean(corxs),pch = 16, col = 'red',cex = 2)
segments(1.5,mean(corxs)-se(corxs),1.5,mean(corxs)+se(corxs), col = 'red')
abline(h = 0, col = 'red')

write.csv(corxs,file = paste('plot.csv',sep = ''))

# # model
# 
# cplot(data$pas,data$action,bins = 0.1, cluster = data$id,ylab = 'p (chose left)',xlab = 'Q (left)')
# 
# data$predicted_action = as.numeric(data$pas > 0.5)
# data$accuracy = 1 - abs(data$action - data$predicted_action)
# 
# tt = tapply(data$accuracy,list(data$id,data$action),mean,na.rm = T)
# acc = rowMeans(tt)
# 
# hist(acc, 40,main = NA, xlim = c(0.5,1),xlab = 'balanced classification accuracy')
# 
# biases = tapply(data$action, list(data$id,data$type), mean,na.rm = T)
# t.test(biases[,], mu = 0.5)
# 
# cbarplot(data$type,data$action,cluster = data$id, xlab = 'block type',ylim = c(0.4,0.6), ylab = 'p (choose left)')
# abline(h = 0.5,col = 'red')


# w across blocks

# cbarplot(blocks$block[blocks$patterns ==0],blocks$w[blocks$patterns ==0],cluster = blocks$id[blocks$patterns ==0],
#          ylim = c(0,0.7), ylab = 'w', xlab =  'block #', main = 'stochastic')
# 
# cbarplot(blocks$block[blocks$patterns ==1],blocks$w[blocks$patterns ==1],cluster = blocks$id[blocks$patterns ==1],
#          ylim = c(0,0.7), ylab = 'w', xlab =  'block #', main = 'patterns')
# 
# summary(lmer(w~block + (1+ block|id),blocks[blocks$patterns ==1,]))

# MB trial by trial

temp = data[data$patterns == 0,]

temp$pcorrect = c(NaN,temp$correct2[2:nrow(temp)])
temp$pcorrect[temp$trial==1] = NaN

temp$pq = ifelse(temp$pstate == 0,temp$pq0,temp$pq1)

temp = temp[temp$ppayoff > 50 & temp$transition == 0,]
#temp = temp[temp$ppayoff > temp$pq & temp$transition == 0,]

table(temp$pcorrect,temp$stay)

summary(glmer(stay~ pcorrect + (1+pcorrect|id),family = 'binomial',data = temp))

xx = cbarplot(temp$pcorrect,temp$stay,cluster = temp$id, ylim = c(0,1.1),
         xlab = 'last trial trajectory: 1 = correct prediction',
         ylab = 'p(stay)')

yy = tapply(temp$stay,list(temp$id,temp$pcorrect),mean)
for (i in 1:2){
points(rep(xx[i],nrow(yy))+rnorm(nrow(yy),0,0.05),yy[,i],pch = 16, 
       col = 'gray',cex = 0.7)
}

# ITI and model-based behavior
temp = data[data$patterns==0,]
cor.plot(temp$w,temp$length2,cluster = temp$id, xlab = 'w', ylab = 'self-paced ITI', main = 'stochastic')

temp = data[data$patterns==1,]
cor.plot(temp$w,temp$length2,cluster = temp$id, xlab = 'w', ylab = 'self-paced ITI', main = 'patterns')
