# Supplementary material for: Mouse tracking reveals structure knowledge in the absence of model-based choice
Source: Nat Commun. 2020 Apr 20;11:1893. doi: 10.1038/s41467-020-15696-w (PMC7170897; doi:10.1038/s41467-020-15696-w)
Supplement: Supplementary file 3 — Source Data [file 41467_2020_15696_MOESM3_ESM.zip › MT_fit_functions.R]

######################################################################
## by Arkady Konovalov (arkady.konovalov@uzh.ch)
######################################################################


# defining state switching pattern as a function of two previous actions
switchfunc = function(actions,pattern){
  
  if (pattern == 1) {
    if (actions[3] == actions[2] & actions[2] == actions[1]) {
      s = 0
    } else if (actions[3] != actions[2] & actions[2] == actions[1]) {
      s = 1
    } else if (actions[3] == actions[2] & actions[2] != actions[1]) {
      s = 1
    } else if (actions[3] != actions[2] & actions[2] != actions[1]) {
      s = 0
    } 
    return(s)
  }
  
  if (pattern == 2) {
    if (actions[3] == actions[2] & actions[2] == actions[1]) {
      s = 1
    } else if (actions[3] != actions[2] & actions[2] == actions[1]) {
      s = 0
    } else if (actions[3] == actions[2] & actions[2] != actions[1]) {
      s = 0
    } else if (actions[3] != actions[2] & actions[2] != actions[1]) {
      s = 1
    } 
    return(s)
  }
  
  if (pattern == 3) {
    if (actions[3] == actions[2] & actions[2] == actions[1]) {
      s = 1
    } else if (actions[3] != actions[2] & actions[2] == actions[1]) {
      s = 0
    } else if (actions[3] == actions[2] & actions[2] != actions[1]) {
      s = 0
    } else if (actions[3] != actions[2] & actions[2] != actions[1]) {
      s = 0
    } 
    return(s)
  }
  
  if (pattern == 4) {
    if (actions[3] == actions[2] & actions[2] == actions[1]) {
      s = 1
    } else if (actions[3] != actions[2] & actions[2] == actions[1]) {
      s = 0
    } else if (actions[3] == actions[2] & actions[2] != actions[1]) {
      s = 1
    } else if (actions[3] != actions[2] & actions[2] != actions[1]) {
      s = 0
    } 
    return(s)
  }
}


# CHOICE PROBABILITY FUNCTION
probs.1w = function(par){
  
  maxp = 100
  minp = 1
  sdp = 20 # mean drift
  
  ntrials = nrow(data)
  
  sdm = 20# payoff noise
  
  alpha = par[1]
  beta = par[2]
  w = par[3]
  lambda = 1
  payoff = data$payoff
  states = data$state 
  choices = data$action
  pattern = data$pattern[1]
  tprob = data$transp[1]
  beliefA = data$beliefAm
  beliefB = data$beliefBm
  
  # initialize
  probB = rep(0,ntrials)
  qa = rep(0,ntrials)
  qb = rep(0,ntrials)
  q0 = rep(0,ntrials+1)
  q1 = rep(0,ntrials+1)
  
  qamf = rep(0,ntrials+1)
  qbmf = rep(0,ntrials+1)
  qamb = rep(0,ntrials+1)
  qbmb = rep(0,ntrials+1)
  
  for (t in 1:ntrials){
    
    # stochastic transitions
    qamb[t] = tprob*q0[t] + (1-tprob)*q1[t]
    qbmb[t] = tprob*q1[t] + (1-tprob)*q0[t]
    
    # patterned transitions
    if (pattern>0) {
      if (t>2){
        # if a chosen
        sw = switchfunc(c(choices[(t-2):(t-1)],0),pattern)
        state = ifelse(sw==1,1-states[t-1],states[t-1])
        qamb[t] = ifelse(state==0,q0[t],q1[t])
        
        # if b chosen
        sw = switchfunc(c(choices[(t-2):(t-1)],1),pattern)
        state = ifelse(sw==1,1-states[t-1],states[t-1])
        qbmb[t] = ifelse(state==0,q0[t],q1[t])
      }
      if (t<=2){
        qamb[t] = 0.5
        qbmb[t] = 0.5
      }
    }
    
    
    qa[t] = (1-w)*qamf[t] + w*qamb[t]
    qb[t] = (1-w)*qbmf[t] + w*qbmb[t]
    
    pb = exp(beta*qb[t])/(exp(beta*qa[t])+exp(beta*qb[t]))
    probB[t] = pb
    
  
    
    if (states[t] == 0){
      if (choices[t] == 0) {
        qamf[t+1] = (1-alpha)*qamf[t] + alpha*q0[t] + alpha*lambda*(payoff[t] - q0[t])
        qbmf[t+1] = qbmf[t]
      } else {
        qbmf[t+1] = (1-alpha)*qbmf[t] + alpha*q0[t] + alpha*lambda*(payoff[t] - q0[t])
        qamf[t+1] = qamf[t]
      }
    } else {
      if (choices[t] == 0) {
        qamf[t+1] = (1-alpha)*qamf[t] + alpha*q1[t] + alpha*lambda*(payoff[t] - q1[t])
        qbmf[t+1] = qbmf[t]
      } else {
        qbmf[t+1] = (1-alpha)*qbmf[t] + alpha*q1[t] + alpha*lambda*(payoff[t] - q1[t])
        qamf[t+1] = qamf[t]
      }
    }
    
    if (states[t] == 0){
      q0[t+1] = q0[t] + alpha*(payoff[t]-q0[t])
      q1[t+1] = q1[t]
    } else {
      q1[t+1] = q1[t] + alpha*(payoff[t]-q1[t])
      q0[t+1] = q0[t]
    }
  }
  
  return(cbind(probB,qa,qb,qamb[1:ntrials],qbmb[1:ntrials],qamf[1:ntrials],qbmf[1:ntrials],q0[1:ntrials],q1[1:ntrials]))
}

# LOG-LIKELIHOOD FUNCTION
loglike = function(par){
  gen = probs.1w(par)
  probB = gen[,1]
  LL = -sum((data$action)*log(probB) + (1-data$action)*log(1-probB))
  if (is.finite(LL) == F) {LL=100000}
  return(LL)
}
