# Supplementary material for: Mouse tracking reveals structure knowledge in the absence of model-based choice
Source: Nat Commun. 2020 Apr 20;11:1893. doi: 10.1038/s41467-020-15696-w (PMC7170897; doi:10.1038/s41467-020-15696-w)
Supplement: Supplementary file 3 — Source Data [file 41467_2020_15696_MOESM3_ESM.zip › MT_model_fit.R]

######################################################################
## by Arkady Konovalov (arkady.konovalov@uzh.ch)
######################################################################


# MODEL WITH AN ELIGIBILITY TRACE PARAMETER LAMBDA

rm(list = ls())

source('MT_plot_functions.R')
source('MT_fit_functions.R')

wtable = c()

for (itt in 1){

load('MT_data.RData')
library(dplyr)

# preallocating variables
fulldata = data
fulldata$rewrate = 0
fulldata$w = 0
fulldata$alpha = 0
fulldata$beta = 0
fulldata$pas = 0
fulldata$qa = 0
fulldata$qb = 0
fulldata$q0 = 0
fulldata$q1 = 0
fulldata$LL = 0

# fixing variables
fulldata$patterns = 0 # patterns = 1 if deterministic
fulldata$state = fulldata$state - 2 # relabeling states to 0/1
fulldata[fulldata$pattern>0,]$patterns = 1 

library(foreach)
library(doParallel)
cl = makeCluster(8) # put in number of cores on the computer
registerDoParallel(cl)

for (i in 1:max(fulldata$code)){
  
  data = fulldata[fulldata$code==i,]

  gs = 10000
  grid = data.frame(alpha = runif(gs,0,1),
                    beta = runif(gs,0,0.2),
                    w = runif(gs,0,1),
                    LL = rep(0,gs))
  
  lower = c(0,0,0)
  upper = c(1,20,1)
  nparam = length(lower)
  
  LL = foreach (n = 1:gs, .combine=rbind) %dopar% {
    loglike(as.numeric(grid[n,1:nparam]))
  }
  grid$LL = LL

  # 
  mins = which(grid$LL==min(grid$LL))
  par = as.numeric(grid[mins[1],1:nparam])
  estimates = optim(par,loglike,method = "L-BFGS-B", lower = lower, upper = upper,control = list(maxit=100000))
  
  print(i)
  
  fulldata[fulldata$code==i,]$rewrate = mean(data$payoff) - mean(rbind(data$reward1,data$reward2))
  
  fulldata[fulldata$code==i,]$alpha = estimates$par[1]
  fulldata[fulldata$code==i,]$beta = estimates$par[2]
  fulldata[fulldata$code==i,]$w = estimates$par[3]

  
  gen = probs.1w(estimates$par)
  fulldata[fulldata$code==i,]$pas = gen[,1]
  fulldata[fulldata$code==i,]$qa = gen[,2]
  fulldata[fulldata$code==i,]$qb = gen[,3]
  fulldata[fulldata$code==i,]$q0 = gen[,8]
  fulldata[fulldata$code==i,]$q1 = gen[,9]
  
  fulldata[fulldata$code==i,]$LL = (data$action)*log(gen[,1]) + 
    (1-data$action)*log(1-gen[,1])
  
}


data = fulldata
LLs = tapply(data$LL,data$code,sum)
ws = tapply(data$w,data$code,mean)


wtable = cbind(wtable,ws)

}

stopCluster(cl)

# marking unstable estimates of w
codes = 1:456
unstable = codes[abs(wtable[,1] - wtable[,2])>0.01]
data$unstable = 0
data[data$code %in% unstable,]$unstable = 1

save(data,file = 'MT_data_fitted.RData')
