# Supplementary material for: Mouse tracking reveals structure knowledge in the absence of model-based choice
Source: Nat Commun. 2020 Apr 20;11:1893. doi: 10.1038/s41467-020-15696-w (PMC7170897; doi:10.1038/s41467-020-15696-w)
Supplement: Supplementary file 3 — Source Data [file 41467_2020_15696_MOESM3_ESM.zip › MT_plot_functions.R]

######################################################################
## by Arkady Konovalov (arkady.konovalov@uzh.ch)
######################################################################

# COLOR PALETTE

alpha = 250
cs = c(rgb(44,87,166,alpha,max = 255),rgb(17,174,207,alpha,max = 255),
       rgb(106,190,69,alpha,max = 255),rgb(253,210,46,alpha,max = 255),
       rgb(244,122,47,alpha, max = 255),
       rgb(236,29,35,alpha,max = 255),rgb(114,61,151,alpha,max = 255),rgb(0,0,0,0.9),rgb(0.3,0.3,0.3,0.9))

alpha = 100
csp = c(rgb(44,87,166,alpha,max = 255),rgb(17,174,207,alpha,max = 255),
       rgb(106,190,69,alpha,max = 255),rgb(253,210,46,alpha,max = 255),
       rgb(244,122,47,alpha, max = 255),
       rgb(236,29,35,alpha,max = 255),rgb(114,61,151,alpha,max = 255),rgb(0,0,0,0.9),rgb(0.3,0.3,0.3,0.9))

csbw = c('gray90','gray80','gray70','gray60','gray50','gray40','gray30','gray20','gray10')

# CUSTOM BARPLOT
cbarplot = function(x,y,cluster,group = NULL,main = NULL,xlab = NULL, ylab = NULL,ylim = NULL,
                    color = 'gray94',cex.lab = 1.5,pdf.name = NULL,width = 3.6, height = 3.4,labels = NULL,
                    cutoff = 1, serif = F,legend = T, x.axis = NULL, make.points = F){
  require(sciplot)
  if (is.null(main)){
    par(mar=c(5,5.3,1,1))
  } else {
    par(mar=c(5,5.3,3,1))
  }
  
  if (is.null(xlab)==T){
    xlab = deparse(substitute(x))
  }
  if (is.null(ylab)==T){
    ylab = deparse(substitute(y))
  }
  
  if (serif == T){
    par(family = 'serif')
  } 
  
  invisible(require(sciplot, quietly = T))
  
  # removing NA's from y
  index = as.numeric(is.na(y)==F)
  x = x[index==1]
  y = y[index==1]
  cluster = cluster[index==1]
  group = group[index==1]
  
  h = tapply(y,list(x,cluster),mean)
  means = apply(h,1,mean,na.rm = T)
  ses = apply(h,1,se,na.rm = T)
  
  if (is.null(group)){
    
    if (make.points == F){
      bp = barplot(means,col = color,xaxt="n",ylab = ylab,cex.lab = cex.lab,xlab = xlab,main = main,ylim = ylim,xpd = FALSE)
      segments(bp,means-ses,bp,means+ses)
    } else {
      bp = barplot(means,col = 'white',xaxt="n",ylab = ylab,cex.lab = cex.lab,xlab = xlab,main = main,ylim = ylim,xpd = FALSE,
                   border = NA)
      points(bp,means, col = color, pch = 16, cex = 1.5)
      segments(bp,means-ses,bp,means+ses, col = color)
    }
    
    if (is.null(x.axis)==T){
      axis(1,at = bp,labels = row.names(h))
    }
    
    if (legend == T){
      legend('topleft',legend = labels, pch = c(22,22),bty = 'n',pt.bg = unique(color))
    }
    print(means)
    write.csv(means,file = paste('plot.csv',sep = ''))
    
  } else {
    groups = sort(unique(group))
    xs = sort(unique(x))
    
    means = matrix(NA,length(groups),length(xs))
    ses = matrix(NA,length(groups),length(xs))
    xx = matrix(NA,length(groups),length(xs))
    
    for (i in 1:length(groups)){
      ty = y[group == groups[i]]
      tx = x[group == groups[i]]
      tcluster = cluster[group == groups[i]]
      
      h = tapply(ty,list(tx,tcluster),mean)
      subs = rowSums(1-1*is.na(h),na.rm = T)
      subs = subs>=cutoff
      h = h[subs,]
      
      means[i,] = apply(h,1,mean,na.rm = T)
      ses[i,] = apply(h,1,se,na.rm = T)
      xx[i,] = row.names(h)
      
      print(means)
      write.csv(means,file = paste('plot_group_',i,'.csv',sep = ''))
    }
    
    if (length(color) == 1){
      if (color == F){
      colors = rep(csbw[1],length(groups))
      colors[2:length(colors)] = csbw[2:length(colors)]
      } else {
        colors = rep(csp[1],length(groups))
        colors[2:length(colors)] = csp[2:length(colors)]
      }
    } else {
     colors = color
    }
    
    if (make.points == F){
      bp = barplot(means,xaxt="n",beside = T,ylab = ylab,cex.lab = cex.lab,
                 xlab = xlab,main = main,ylim = ylim, col = colors,xpd = FALSE)
    } else {
      bp = barplot(means,xaxt="n",beside = T,ylab = ylab,cex.lab = cex.lab,
                   xlab = xlab,main = main,ylim = ylim, col = 'white',xpd = FALSE, border = NA)
      points(bp,means, col = color, pch = 16, cex = 1.5)
    }
    segments(bp,means-ses,bp,means+ses)
    
    if (is.null(x.axis)==T){
      axis(1,at = colMeans(bp),labels = row.names(h),xpd = NA)
    }
    axis(1, at=seq(-1 , 2000, by=200), lwd=1)
    
    if (is.null(labels)){
      labs = sort(unique(groups))
    } else {
      labs = labels
    }
    if (legend == T){
      legend('topleft',legend = labs, pch = c(22,22),bty = 'n',pt.bg = unique(colors))
    }
    
  }
  

  
  if (is.null(pdf.name)==F){
    invisible(dev.copy2pdf(file = pdf.name,width=width, height=height))
  }
  return(bp)
}


cor.plot = function(x,y,cluster = NULL, group = NULL, line = T,stats = T,main = NULL,xlab = NULL, ylab = NULL,ylim = NULL, xlim = NULL,cex.lab = 1.5,pdf.name = NULL, width = 5, height = 4.5, color = 'grey80', group.color = csp, labels = NULL, legend = F, stats.pos = 'topleft'){
  require(sciplot)
  topmargin = ifelse(is.null(main),1,3)
  leftmargin = ifelse(cex.lab == 1,4.3,5.3)
  par(mar=c(5,leftmargin,topmargin,1))
  
  if (is.null(xlab)==T){
  xlab = deparse(substitute(x))
  }
  if (is.null(ylab)==T){
  ylab = deparse(substitute(y))
  }
  
  if (is.null(cluster)==F){
    x = tapply(x,cluster,mean,na.rm=T)
    y = tapply(y,cluster,mean,na.rm=T)
    if (is.null(group) == F){
    group = tapply(group,cluster,mean,na.rm=T)
    }
  }
  
  if (is.null(xlim) == T){
    xlim = c(min(x,na.rm = T)-0.05*(max(x,na.rm = T)-min(x,na.rm = T)),max(x,na.rm = T)+0.05*(max(x,na.rm = T)-min(x,na.rm = T)))
  }
  if (is.null(ylim) == T){
    ylim = c(min(y,na.rm = T)-0.05*(max(y,na.rm = T)-min(y,na.rm = T)),max(y,na.rm = T)+0.05*(max(y,na.rm = T)-min(y,na.rm = T)))
  }
  
  if (is.null(group) ==T ){
     plot(x,y,pch = 21,xlab = xlab,ylab = ylab,xlim = xlim,ylim = ylim,main = main, bg = color,cex.lab = cex.lab)
  } else {
    groups = sort(unique(group))
    for (i in 1:length(groups)){
      ty = y[group == groups[i]]
      tx = x[group == groups[i]]
      
      if (i == 1){
        plot(tx,ty,pch = 21,xlab = xlab,ylab = ylab,xlim = xlim,ylim = ylim,main = main, bg = group.color[1],cex.lab = cex.lab)
      } else {
        points(tx,ty,pch = 21, bg = group.color[i])
      }
      
    }
  }
  if (line == T){
    #points(x,predict(lm(y~x)),type = 'l')
    
    b = lm(y~x)
    curve(x*b$coef[2]+b$coef[1],add = T,from = min(x,na.rm = T)-100,to = max(x,na.rm = T)+100,lty = 3)
  }
  
  b = cor.test(x,y)
  
  write.csv(cbind(x,y),file = paste('plot.csv',sep = ''))
  
  if (stats == T){
    one =  paste('r =',signif(b$e,2))
    pval = round(b$p.value,3)
    two = paste('p =',signif(b$p.value,2))
    if (pval<0.001) {two = paste('p =',formatC(b$p.value, format = "e", digits = 1))}
    if (pval<0.001) {
      value = formatC(b$p.value, format = "e", digits = 0)
      print(value)
      base = round(as.numeric(substr(value,1:3,1:3)))
      exponent = -as.numeric(substr(value,nchar(value),nchar(value)))

      one = as.expression(substitute(r == rcoef,
                                     list(rcoef = signif(b$e,2))))
      two = as.expression(substitute(p == base %*% 10^exponent,
                                                  list(base = base, exponent = exponent)))
     
      }
    legend(stats.pos,legend = c(one,two),bty = 'n')
  }
  
  if (is.null(labels) & is.null(group) == F){
    labs = sort(unique(group))
  } else {
    labs = labels
  }
  
  if (legend == T){
    legend('bottomright',legend = labs, pch = 21,bty = 'n',pt.bg = group.color)
  }
  
  
  if (is.null(pdf.name)==F){
    if (is.null(main)==F){height = height + 0.5}
    invisible(dev.copy2pdf(file = pdf.name,width=width, height=height))
  }
  print(b)
  return(b)
}


# CUSTOM PLOT


cplot = function(x,y,cluster,show.se = T, group = NULL, bins = NULL, ceil = F, main = NULL,xlab = NULL, ylab = NULL,
                 ylim = NULL, xlim = NULL, cutoff = 1, color = F, cex = 1, cex.lab = 1.5, se.lwd = 1, lwd = 1, labels = NULL,pdf.name = NULL,
                 width = 3.6, height = 3.4,add = F,maxbin = NULL,group.rev = NULL,shift = 0,minbin = NULL, yaxt=NULL, xaxt = NULL,
                 hline = NULL, vline = NULL,lty2 = 2, pch = 16,pch2 = 18, leg.pch = NULL,png.name = NULL, lty = 1,
                 legend.pos = 'topleft', legend = F, pch.values = F, text = NULL, jitter = 0, no.lines= F, show.raw  = F, leftm = 5.3, bottomm = 5, leg.col = 1){
  
  
  topmargin = ifelse(is.null(main),1,3)
  leftmargin = ifelse(cex.lab == 1,4.3,leftm)
  par(mar=c(bottomm,leftmargin,topmargin,1))
  if (color == F){
    colors = rep('black',8)
  } else if (color == T) {
    colors = cs
  } else {
    colors = color
  }
  
  if (is.null(xlab)==T){
    xlab = deparse(substitute(x))
  }
  if (is.null(ylab)==T){
    ylab = deparse(substitute(y))
  }
  
  if (is.null(bins) == F){
    if (ceil == F){
      x = bins*round(x/bins)
    } else {
      x = bins*floor(x/bins)
      x = x+bins
    }
  }
  
  if (is.null(maxbin) == F){
    y = y[x <= maxbin]
    cluster = cluster[x <= maxbin]
    group = group[ x<= maxbin]
    x = x[x <= maxbin]
  }
  
  if (is.null(minbin) == F){
    y = y[x >= minbin]
    cluster = cluster[x >= minbin]
    group = group[ x>= minbin]
    x = x[x >= minbin]
  }
  
  # setting x range
  if (is.null(xlim) == T){
    h = tapply(y,list(x,cluster),mean,na.rm = T)
    subs = rowSums(1-1*is.na(h),na.rm = T)
    subs = subs>=cutoff
    h = h[subs,]
    xx = as.numeric(row.names(h))
    xlim = c(min(xx[!is.na(xx)]),max(xx[!is.na(xx)]))
  } else {
    xlim = xlim
  }
  
  
  # setting y range
  if (is.null(ylim) == T){
    h = tapply(y,list(x,cluster),mean,na.rm = T)
    subs = rowSums(1-1*is.na(h),na.rm = T)
    subs = subs>=cutoff
    h = h[subs,]
    ylim = c(0.9*min(h,na.rm = T),1.1*max(h,na.rm = T))
  } else {
    ylim = ylim
  }
  
  
  require(sciplot)
  
  if (is.null(group)){
    h = tapply(y,list(x,cluster),mean)
    subs = rowSums(1-1*is.na(h),na.rm = T)
    subs = subs>=cutoff
    h = h[subs,]
    
    
    means = apply(h,1,mean,na.rm = T)
    ses = apply(h,1,se,na.rm = T)
    xx = as.numeric(row.names(h))
    
    
    if (add == F){
      plot(xx+shift,means,col = colors,type = ifelse(no.lines == F,'o','p'),ylab = ylab,cex.lab = cex.lab,xlab = xlab,main = main,ylim = ylim,pch = pch,lwd = lwd,xlim = xlim ,yaxt = yaxt, cex = cex,xaxt=xaxt)
      
    } else {
      points(xx+shift,means,col = colors,type = ifelse(no.lines == F,'o','p'),pch = pch,lwd = lwd,lty = lty2, cex = cex)
    }
    
    if (show.raw == T){
      for (r in 1:length(xx)){
        points(rep(xx[r]+shift, length(h[r,])),h[r,], col = 'gray80',pch  = 'x')
      }
      points(xx+shift,means,col = colors,type = ifelse(no.lines == F,'o','p'),pch = pch,lwd = lwd, cex = cex)
    }
    
    if (show.se == T){
      segments(xx+shift,means-ses,xx+shift,means+ses,col = colors, lwd = se.lwd)
    }
    
    print(means)
    
  } else {
    
    groups = sort(unique(group))
    if (is.null(group.rev)==F){groups = rev(groups)}
    
    for (i in 1:length(groups)){
      ty = y[group == groups[i]]
      tx = x[group == groups[i]]
      tcluster = cluster[group == groups[i]]
      
      h = tapply(ty,list(tx,tcluster),mean)
      subs = rowSums(1-1*is.na(h),na.rm = T)
      subs = subs>=cutoff
      h = h[subs,]
      
      means = apply(h,1,mean,na.rm = T)
      ses = apply(h,1,se,na.rm = T)
      xx = as.numeric(row.names(h))
      
      if (i == 1){
        if (add == F){
          if (pch.values == T){
            pch = toString(groups[i])
          }
          plot(xx,means,col = colors[1],type = ifelse(no.lines == F,'o','p'),ylab = ylab,cex.lab = cex.lab,xlab = xlab,main = main,ylim = ylim,pch = pch,lwd = lwd,xlim = xlim,yaxt = yaxt, lty = lty, cex = cex)
        } else {
          if (pch.values == T){
            pch = toString(groups[i])
          }
          points(xx,means,col = colors[1],type = ifelse(no.lines == F,'o','p'),pch = pch,lwd = lwd, lty = lty, cex = cex)
        }
        if (show.se == T){
          segments(xx+shift,means-ses,xx+shift,means+ses,col = colors[1], lwd = se.lwd)
        }
        print(means)
        write.csv(means,file = paste('plot_group_',i,'.csv',sep = ''))
        
        if (show.raw == T){
          points(xx+shift+jits,h, col = 'gray',pch  = 'x')
        }
        
      } else {
        if (length(groups)>2){
          ltype = 1
          pch2 = 16
        } else {
          ltype = 2
          pch2 = pch2
        }
        if (pch.values == T){
          pch2 = toString(groups[i])
        }
        jits = runif(length(xx),-jitter,jitter)
        points(xx+shift+ jits,means,col = colors[i],type = ifelse(no.lines == F,'o','p'),ylab = ylab,cex.lab = cex.lab,xlab = xlab,main = main,ylim = ylim,pch = pch2,lty = lty,lwd = lwd, cex = cex)
        if (show.se == T){
          segments(xx+shift+jits,means-ses,xx+shift+jits,means+ses,col = colors[i], lwd = se.lwd)
        }
        
        if (show.raw == T){
          points(xx+shift+jits,h, col = 'gray',pch  = 'x')
        }
        print(means)
        write.csv(means,file = paste('plot_group_',i,'.csv',sep = ''))
      }
      
    }
    
    if (is.null(labels)){
      labs = groups
    } else {
      labs = labels
    }
    if (add == F & legend == T){
      legend(legend.pos,legend = labs, pch = c(pch,pch2),bty = 'n',col = colors,
             ncol = leg.col)
    }
    
    if (is.null(text)==F){
      legend('topleft',legend = text, pch = NA,bty = 'n')
    }
  }
  
  if (is.null(hline) == F){
    abline(h=hline,col = 'black',lty = lty2)
  }
  
  if (is.null(vline) == F){
    abline(v=vline,col = 'black',lty = lty2)
  }
  
  if (is.null(pdf.name)==F){
    invisible(dev.copy2pdf(file = pdf.name,width=width, height=height))
  }
  
  if (is.null(png.name) == F){
    invisible(dev.copy(png,file = png.name,width=width, height=height, units= 'in', res = 300))
    invisible(dev.off())
  }
  
}
